# Supplementary material for: The spliceosome-associated protein CWC15 promotes miRNA biogenesis in Arabidopsis
Source: Nat Commun. 2024 Mar 16;15:2399. doi: 10.1038/s41467-024-46676-z (PMC10944506; doi:10.1038/s41467-024-46676-z)
Supplement: Supplementary file 4 — Supplementary Dataset 1 [file 41467_2024_46676_MOESM4_ESM.xls]

## Sheet: Dataset S1
		Supplmentary Dataset 1
Name	Col-1	Col-2	amiRCWC15 -1	amiRCWC15 -2	log2FoldChange (amiRCWC15/Col)	pvalue	padj
ath-miR169f-3p	276.204	759.991	25.7636	19.2591	-4.52308	5.26e-22	3.4e-19
ath-miR169a-3p	520.068	882.208	88.5625	74.0736	-3.10652	7.42e-17	3e-14
ath-miR169m	355.744	523.987	64.4091	62.9625	-2.78517	5.14e-15	1.51e-12
ath-miR156d-3p	7565.02	18135.8	1787.35	1670.36	-2.89376	1.49e-14	3.85e-12
ath-miR156d-5p	1484.16	1892.25	439.592	419.256	-1.97447	1.71e-10	2.21e-08
ath-miR858b	86.5323	146.098	6.44091	17.0369	-3.29007	6.45e-10	7.48e-08
ath-miR169a-5p	719.354	955.257	201.278	215.554	-2.00492	2.08e-09	2.23e-07
ath-miR852	124.117	191.051	521.713	639.255	1.891	5.88e-09	5.67e-07
ath-miR822-5p	509.579	883.613	158.607	206.665	-1.92803	1.4e-08	1.13e-06
ath-miR854b	13.111	23.8814	94.1983	112.592	2.53338	2.06e-08	1.58e-06
ath-miR390b-3p	37093.5	60981.9	14762.6	16150.3	-1.66564	8.8e-08	5.8e-06
ath-miR5024-3p	138.976	216.338	484.678	694.069	1.7389	1.58e-07	9.64e-06
ath-miR3440b-5p	255.227	264.1	702.864	688.884	1.42279	4.84e-07	2.6e-05
ath-miR171c-5p	249.982	203.694	553.918	594.07	1.33525	2.8e-06	0.000125333
ath-miR5024-5p	27.096	47.7628	114.326	178.517	1.99372	1.6e-05	0.000592467
ath-miR319c	1255.16	3319.52	672.27	684.44	-1.75259	1.65e-05	0.000602505
ath-miR397b	2.62219	5.61916	25.7636	40.7405	3.10707	2.55e-05	0.00086535
ath-miR171a-3p	1081.22	1522.79	570.825	580.737	-1.17589	5.31e-05	0.00164037
ath-miR8169	88.2804	150.312	33.8148	41.4812	-1.6517	7.46e-05	0.00220017
ath-miR156h	964.966	1678.72	465.355	546.663	-1.38398	0.000159906	0.00416904
ath-miR162b-3p	645.059	795.111	343.783	313.331	-1.13089	0.00017643	0.00448438
ath-miR822-3p	92.6507	236.005	45.8915	57.0367	-1.66272	0.000191816	0.00481029
ath-miR823	395.951	757.182	1218.94	1688.14	1.33737	0.000221801	0.0054531
ath-miR169g-5p	55.066	84.2874	17.7125	24.4443	-1.70958	0.000254548	0.00613194
ath-miR846-5p	40.2069	82.8826	12.8818	15.5555	-2.09648	0.00025555	0.00613197
ath-miR156b-3p	1760.36	3555.52	5410.36	6445.14	1.15814	0.000381212	0.00866586
ath-miR845a	25478.1	40671.5	13617.7	18465.8	-1.04383	0.000484904	0.0104351
ath-miR319a	13652.9	27250.1	9468.13	6949.58	-1.31687	0.000530467	0.0111554
ath-miR404	26.2219	60.406	8.85625	11.8518	-2.03747	0.000693411	0.0137743
ath-miR827	159.08	271.124	450.863	538.515	1.20892	0.000783403	0.0151881
ath-miR846-3p	52.4438	94.1209	23.3483	26.6665	-1.53409	0.000895444	0.0168909
ath-miR390a-3p	21469.6	34025.4	13677.3	14776.2	-0.963674	0.000908765	0.0170552
ath-miR172e-3p	8.74064	28.0958	0	2.96294	-3.56396	0.000951099	NA
ath-miR841b-5p	91.7767	126.431	58.7733	34.8146	-1.21601	0.000964863	0.0179515
ath-miR399c-5p	81.2879	293.601	52.3324	73.3328	-1.56471	0.00101027	0.0186885
ath-miR5013	15.7331	28.0958	2.41534	1.48147	-3.48654	0.00128353	NA
ath-miR831-3p	1483.29	2653.65	678.71	1156.29	-1.17175	0.00131139	0.0231955
ath-miR396a-5p	638.066	1970.92	256.831	399.257	-1.99055	0.00137729	0.0242282
ath-miR1886.3	5.24438	25.2862	49.1119	57.0367	1.8865	0.0015737	0.0270888
ath-miR157c-3p	1783.09	1902.09	3139.94	3327.39	0.81166	0.00159629	0.0273359
ath-miR847	51.5697	210.718	29.7892	24.4443	-2.2671	0.00166116	0.0278557
ath-miR845b	1767.36	3222.59	1011.22	1397.77	-1.04969	0.00214681	0.0343983
ath-miR167d	644.185	1487.67	2705.18	1992.58	1.14185	0.00270369	0.0412649
ath-miR851-5p	2609.08	4322.54	1681.08	1865.17	-0.966339	0.00314376	0.0458151
ath-miR172e-5p	34.9625	46.3581	14.492	17.0369	-1.35178	0.00498057	0.0636456
ath-miR158b	998.181	1510.15	542.646	717.773	-0.991612	0.00506528	0.0639311
ath-miR172d-5p	236.871	634.965	161.023	236.295	-1.12815	0.00577312	0.0692774
ath-miR824-5p	2146.7	4304.28	1249.54	1883.69	-1.04121	0.00634296	0.073784
ath-miR159b-5p	14890.5	25140.1	9974.55	12584.4	-0.827296	0.00902974	0.0964345
ath-miR159a	84517.6	124346	54820.2	57703.3	-0.892324	0.00988333	0.103751
ath-miR156a-3p	243.864	543.654	169.074	225.924	-0.989787	0.0105178	0.107612
ath-miR837-5p	5.24438	11.2383	26.5687	25.9258	1.73453	0.0112362	0.113523
ath-miR396a-3p	1244.67	1868.37	756.001	1017.77	-0.810368	0.0123424	0.122401
ath-miR159b-3p	31711.9	51645.7	21044.9	25534.6	-0.839573	0.012387	0.122654
ath-miR165a-3p	2860.81	4481.28	2033.72	2356.28	-0.741389	0.0124883	0.123157
ath-miR8165	35.8366	94.1209	21.7381	32.5924	-1.23188	0.0136727	0.132142
ath-miR399a	30.5922	63.2155	19.3227	19.9999	-1.22802	0.0137053	0.132259
ath-miR8170-3p	6.99251	8.42874	18.5176	30.3702	1.68366	0.0140896	0.13516
ath-miR833a-5p	326.026	561.916	188.397	288.887	-0.891377	0.0146765	0.139745
ath-miR156c-3p	97.8951	244.433	79.7062	91.1105	-0.990629	0.0170236	0.154795
ath-miR170-3p	9713.47	12742.8	6576.97	7237.73	-0.7008	0.0179985	0.161163
ath-miR776	431.787	963.686	308.358	437.775	-0.900012	0.0197868	0.172627
ath-miR399b	28.8441	26.691	10.4665	13.3332	-1.22361	0.0202906	0.175363
ath-miR160b	221.138	459.366	166.658	208.147	-0.853932	0.0204654	0.176166
ath-miR390a-5p	31.4663	54.7868	11.2716	24.4443	-1.2473	0.0214806	0.181754
ath-miR842	19.2294	19.6671	7.24602	5.18515	-1.64895	0.0245788	NA
ath-miR172c	5.24438	7.02395	10.4665	30.3702	1.76462	0.024754	0.20255
ath-miR167a-5p	310.293	373.674	180.345	193.332	-0.870574	0.0251154	0.203956
ath-miR166a-3p	11755.3	21344.4	9195.2	10682.2	-0.735554	0.0252688	0.204812
ath-miR405b	16.6072	29.5006	8.85625	7.40736	-1.48024	0.0253159	0.204812
ath-miR5014a-5p	153.835	257.076	294.671	459.256	0.882119	0.0253843	0.205108
ath-miR394b-5p	27.096	37.9293	10.4665	16.2962	-1.26252	0.0264911	0.211844
ath-miR858a	7068.55	14580.3	5136.62	7034.03	-0.830685	0.0268496	0.213214
ath-miR169g-3p	10.4888	12.6431	1.61023	3.70368	-2.10055	0.0288819	NA
ath-miR172d-3p	8.74064	12.6431	1.61023	2.22221	-2.46133	0.0308671	NA
ath-miR2939	180.931	356.817	394.506	532.589	0.793101	0.0310258	0.233453
ath-miR396b-5p	44952.2	79984.5	33731.8	43425.6	-0.695282	0.0310816	0.233601
ath-miR5026	69.9251	136.265	50.7221	61.4811	-0.861025	0.0325619	0.24093
ath-miR5632-5p	6.99251	15.4527	22.5432	37.0368	1.46153	0.0325793	0.24093
ath-miR447c-5p	13.111	11.2383	3.22045	3.70368	-1.82008	0.0355297	NA
ath-miR5647	33.2144	53.382	14.492	22.9628	-1.19162	0.0360969	0.258075
ath-miR5028	166.946	321.697	91.7829	176.295	-0.858574	0.0364157	0.259206
ath-miR168b-3p	119.747	182.623	87.7573	97.7771	-0.69399	0.0364616	0.259247
ath-miR833a-3p	166.946	293.601	125.598	143.703	-0.766641	0.0370209	0.261496
ath-miR8183	174.813	247.243	54.7477	64.444	-1.82313	0.0384827	0.270048
ath-miR5644	180.931	309.054	144.115	154.814	-0.705356	0.0388819	0.271919
ath-miR860	155.583	200.885	290.646	290.368	0.70948	0.0389177	0.271919
ath-miR171b-3p	12.2369	22.4766	5.63579	6.66662	-1.46277	0.0393958	0.273905
ath-miR166b-3p	2.62219	12.6431	0.805113	1.48147	-2.66358	0.0394639	NA
ath-miR869.2	10.4888	37.9293	6.44091	9.62956	-1.55027	0.0404266	NA
ath-miR778	2520.8	5741.37	1983.8	2931.09	-0.748743	0.0408613	0.280434
ath-miR165a-5p	5341.4	7258.55	8687.98	10102.2	0.576809	0.0410173	0.28098
ath-miR167b	110.132	184.027	76.4858	91.1105	-0.802094	0.0424009	0.286377
ath-miR160a-3p	548.912	654.632	352.64	441.479	-0.59826	0.04577	0.301597
ath-miR859	235.123	462.176	161.023	245.184	-0.773986	0.0472495	0.307193
ath-miR830-3p	21.8516	95.5257	10.4665	22.2221	-1.83149	0.0478555	0.309895
ath-miR853	137.228	264.1	106.275	129.629	-0.757463	0.0493272	0.317821
ath-miR870-5p	12.2369	8.42874	3.22045	2.22221	-1.94769	0.0502388	NA
ath-miR851-3p	126.739	192.456	24.1534	81.4809	-1.59238	0.0534086	0.336356
ath-miR8171	2.62219	2.80958	0	0	-4.25384	0.0547465	NA
ath-miR391-3p	459.757	845.683	885.625	1130.36	0.630353	0.0560751	0.344935
ath-miR866-5p	19.2294	39.3341	12.0767	13.3332	-1.17745	0.0585061	0.354372
ath-miR771	2523.42	4437.73	1897.65	2562.21	-0.641732	0.0602574	0.360569
ath-miR867	277.952	942.614	158.607	278.517	-1.48009	0.0604309	0.360575
ath-miR163	2077.65	3691.79	1681.08	1950.36	-0.667256	0.0623916	0.367973
ath-miR472-3p	5386.85	9344.66	4844.37	5069.6	-0.571057	0.0625047	0.368185
ath-miR830-5p	145.095	302.03	106.275	159.258	-0.743632	0.0737981	0.404792
ath-miR775	2294.42	3821.03	4234.09	4999.23	0.594991	0.0746035	0.406759
ath-miR8181	1.74813	8.42874	0.805113	0	-3.6648	0.0748152	NA
ath-miR162a-5p	96.147	115.193	66.8244	70.3699	-0.617358	0.0754386	0.40776
ath-miR3434-3p	6.99251	12.6431	20.9329	21.4813	1.15786	0.0794567	0.4214
ath-miR173-5p	5850.11	11597.9	5312.14	6254.03	-0.592882	0.0816097	0.425927
ath-miR171a-5p	73.4213	129.241	65.2142	59.2589	-0.68962	0.0817612	0.426161
ath-miR166f	6.11844	5.61916	2.41534	0	-2.32185	0.0822091	NA
ath-miR166e-3p	16.6072	36.5245	12.0767	11.8518	-1.12177	0.0825013	0.428591
ath-miR841b-3p	8.74064	12.6431	4.02557	3.70368	-1.44733	0.0890314	0.450107
ath-miR831-5p	11.3628	19.6671	2.41534	8.14809	-1.52567	0.0964778	NA
ath-miR5020b	78.6657	162.956	47.5017	95.5549	-0.742254	0.0977147	0.476036
ath-miR167c-3p	34.0885	33.7149	56.3579	60.7403	0.788071	0.100833	0.485078
ath-miR866-3p	102.265	193.861	60.3835	116.296	-0.735219	0.105201	0.495751
ath-miR5666	35.8366	49.1676	24.1534	26.6665	-0.726348	0.10744	0.501077
ath-miR5652	223.76	276.744	153.777	200.739	-0.493307	0.113286	0.519813
ath-miR5656	19.2294	22.4766	37.0352	32.5924	0.749711	0.120705	0.540506
ath-miR8179	50.6957	98.3353	94.1983	131.851	0.622367	0.121878	0.544529
ath-miR1888b	61.1844	102.55	37.0352	66.6662	-0.64181	0.127466	0.557956
ath-miR157c-5p	140.724	207.909	235.093	278.517	0.565471	0.12752	0.557956
ath-miR399c-3p	25.3478	46.3581	14.492	25.185	-0.826653	0.130066	0.565834
ath-miR835-3p	36.7107	57.5964	25.7636	30.3702	-0.730866	0.131168	0.568334
ath-miR168a-5p	3081.95	5796.16	2919.34	3465.16	-0.475102	0.132884	0.569739
ath-miR5642b	11.3628	22.4766	8.05113	8.14809	-1.02689	0.136299	0.577394
ath-miR844-3p	455.387	759.991	348.614	497.774	-0.519061	0.142394	0.594312
ath-miR839-5p	6921.71	7932.85	8865.1	10782.9	0.403585	0.144893	0.599123
ath-miR865-5p	60.3104	102.55	48.3068	57.0367	-0.613076	0.144955	0.599123
ath-miR399f	502.587	1071.85	528.154	569.626	-0.5173	0.146056	0.599974
ath-miR408-3p	489.476	1244.64	380.819	577.033	-0.855073	0.149948	0.607698
ath-miR2934-5p	607.474	1142.09	525.739	700.736	-0.510122	0.153622	0.608286
ath-miR829-3p.1	33.2144	88.5017	24.1534	48.1478	-0.724159	0.153653	0.608286
ath-miR5996	24.4738	43.5485	15.2972	25.9258	-0.688667	0.15716	0.613511
ath-miR3933	176.561	355.412	106.275	184.443	-0.86857	0.157198	0.613511
ath-miR160a-5p	71.6732	125.026	53.1375	68.8884	-0.678574	0.163959	0.627173
ath-miR774a	339.137	464.985	258.441	317.035	-0.479858	0.171499	0.641111
ath-miR5654-3p	3.49625	12.6431	1.61023	4.44441	-1.32967	0.173447	NA
ath-miR864-3p	56.8141	82.8826	90.1727	109.629	0.53025	0.174806	0.647475
ath-miR167a-3p	1784.84	2065.04	2317.92	2645.17	0.366852	0.184907	0.663757
ath-miR166c	25.3478	50.5724	52.3324	59.2589	0.589024	0.190122	0.669274
ath-miR157a-5p	0.874064	1.40479	0	0	-2.96299	0.191281	NA
ath-miR472-5p	380.218	546.463	261.662	416.293	-0.447741	0.19444	0.675763
ath-miR157d	807.635	1136.47	1260	1304.44	0.400989	0.194978	0.676761
ath-miR8180	11.3628	29.5006	8.85625	13.3332	-0.83273	0.199719	0.686941
ath-miR849	6.99251	7.02395	3.22045	2.22221	-1.36959	0.20216	NA
ath-miR3434-5p	69.9251	155.932	81.3164	74.0736	-0.524023	0.206714	0.702949
ath-miR5659	102.265	175.599	85.342	116.296	-0.449723	0.211715	0.711957
ath-miR840-5p	374.099	828.826	760.832	919.994	0.485988	0.212064	0.711957
ath-miR172b-5p	767.428	856.922	637.65	663.699	-0.319004	0.217655	0.720609
ath-miR394a	20.1035	32.3102	15.2972	17.0369	-0.671379	0.220263	0.722938
ath-miR5651	67.3029	108.169	106.275	130.369	0.447387	0.221477	0.725079
ath-miR5632-3p	3.49625	4.21437	5.63579	11.8518	1.2029	0.221841	NA
ath-miR403-5p	451.017	802.135	681.931	1042.22	0.462925	0.224675	0.730325
ath-miR5995b	29.7182	37.9293	18.5176	23.7035	-0.66919	0.235637	0.7439
ath-miR838	159.08	441.104	210.135	217.776	-0.480481	0.238363	0.74603
ath-miR5997	23.5997	54.7868	24.9585	26.6665	-0.566633	0.244326	0.750057
ath-miR319b	474.616	771.229	448.448	471.108	-0.435907	0.24465	0.750538
ath-miR4221	8.74064	16.8575	5.63579	7.40736	-0.93734	0.246953	NA
ath-miR159c	12.2369	32.3102	8.85625	17.0369	-0.734764	0.247899	0.754097
ath-miR829-3p.2	9.6147	22.4766	7.24602	9.62956	-0.888668	0.248504	NA
ath-miR165b	3271.62	4353.44	2857.35	3294.05	-0.309393	0.24956	0.754097
ath-miR8174	62.0585	122.217	56.3579	76.2958	-0.455286	0.259034	0.762509
ath-miR156f-3p	149.465	144.693	125.598	102.222	-0.370322	0.259679	0.763427
ath-miR8175	181.805	147.503	219.796	198.517	0.339872	0.273893	0.777856
ath-miR861-5p	61.1844	70.2395	41.8659	54.0737	-0.447642	0.278497	0.780778
ath-miR171b-5p	367.107	418.627	276.959	358.516	-0.304036	0.279798	0.782734
ath-miR169k	3.49625	4.21437	1.61023	0.740736	-1.71513	0.282024	NA
ath-miR868-3p	12.2369	14.0479	6.44091	7.40736	-0.917373	0.286025	NA
ath-miR8172	65.5548	148.908	66.8244	89.629	-0.438009	0.3054	0.813067
ath-miR397a	9.6147	7.02395	7.24602	19.9999	0.693614	0.309004	0.815922
ath-miR824-3p	1242.04	1649.22	1165.8	1113.33	-0.342552	0.309432	0.816386
ath-miR394b-3p	13.985	9.83353	5.63579	7.40736	-0.881631	0.315106	NA
ath-miR5639-5p	8.74064	15.4527	18.5176	17.7777	0.627044	0.317498	0.82369
ath-miR5636	3.49625	1.40479	0.805113	0.740736	-1.71942	0.323075	NA
ath-miR863-5p	133.732	265.505	231.068	266.665	0.329987	0.324314	0.827732
ath-miR4243	3.49625	12.6431	1.61023	5.18515	-1.19674	0.325488	NA
ath-miR4227	27.97	39.3341	18.5176	25.9258	-0.585335	0.32671	0.828452
ath-miR398a-3p	28.8441	40.7389	18.5176	29.6294	-0.513645	0.3286	0.829834
ath-miR4228-5p	217.642	217.742	157.802	170.369	-0.407704	0.329507	0.830613
ath-miR870-3p	34.9625	50.5724	25.7636	36.2961	-0.4442	0.334223	0.835363
ath-miR157b-5p	0.874064	1.40479	0	0	-2.98456	0.336463	NA
ath-miR169f-5p	7.86657	7.02395	3.22045	4.44441	-0.960449	0.346855	NA
ath-miR5015	13.111	19.6671	26.5687	22.2221	0.594506	0.358797	0.852235
ath-miR393b-3p	1065.48	1987.78	999.951	1433.32	-0.32609	0.358823	0.852235
ath-miR869.1	7.86657	9.83353	3.22045	5.92589	-0.936908	0.362113	NA
ath-miR393a-3p	210.649	377.888	309.163	436.293	0.346515	0.365058	0.859211
ath-miR5654-5p	10.4888	14.0479	2.41534	11.8518	-0.755881	0.365408	NA
ath-miR5643a	1.74813	9.83353	2.41534	2.96294	-1.01771	0.371075	NA
ath-miR164a	22.7257	29.5006	24.9585	11.8518	-0.498067	0.376006	0.863878
ath-miR865-3p	6.11844	11.2383	3.22045	6.66662	-0.766178	0.383958	NA
ath-miR5639-3p	23.5997	25.2862	14.492	20.7406	-0.465473	0.393306	0.877699
ath-miR5628	0.874064	2.80958	0	0.740736	-2.22207	0.394189	NA
ath-miR167c-5p	175.687	217.742	165.853	160.74	-0.264325	0.398804	0.882597
ath-miR2936	0.874064	2.80958	0	0.740736	-2.2257	0.407212	NA
ath-miR5017-5p	90.9026	164.36	84.5369	114.814	-0.345515	0.408557	0.886007
ath-miR172a	1.74813	2.80958	0	1.48147	-1.56495	0.415202	NA
ath-miR447a.2-3p	0.874064	0	2.41534	1.48147	1.87249	0.41622	NA
ath-miR2111b-3p	40.2069	92.7161	37.0352	45.9256	-0.672868	0.420187	0.888291
ath-miR160c-5p	87.4064	151.717	99.0289	94.0734	-0.295217	0.420301	0.888291
ath-miR5650	80.4138	95.5257	92.588	121.481	0.289583	0.426886	0.889654
ath-miR5648-5p	1.74813	7.02395	1.61023	2.22221	-1.1314	0.43291	NA
ath-miR400	4.37032	1.40479	0.805113	2.22221	-1.00099	0.434656	NA
ath-miR403-3p	9863.81	15737.9	9952.01	11632.5	-0.246089	0.435145	0.893827
ath-miR863-3p	10.4888	40.7389	16.9074	18.5184	-0.481848	0.438329	0.894263
ath-miR5665	18.3553	32.3102	10.4665	25.9258	-0.444108	0.440943	0.895537
ath-miR5023	6.99251	12.6431	10.4665	1.48147	-0.702098	0.443164	NA
ath-miR1888a	13.985	23.8814	7.24602	19.2591	-0.481204	0.464629	0.900674
ath-miR779.2	195.79	391.936	225.432	261.48	-0.264498	0.469819	0.903919
ath-miR5645d	0	2.80958	1.61023	3.70368	1.14224	0.476978	NA
ath-miR8121	168.694	379.293	266.492	388.146	0.264664	0.485501	0.910728
ath-miR5657	0.874064	1.40479	0.805113	0	-1.50681	0.489625	NA
ath-miR416	5.24438	7.02395	8.85625	8.88883	0.557484	0.493554	NA
ath-miR168a-3p	60183.6	84113.2	63762.6	62835.9	-0.188756	0.4965	0.917559
ath-miR861-3p	60.3104	132.05	76.4858	79.2587	-0.287242	0.498328	0.917559
ath-miR162a-3p	84.7842	112.383	75.6806	88.8883	-0.251962	0.498896	0.91758
ath-miR5019	0	2.80958	0	0	-3.27995	0.500919	NA
ath-miR8177	99.6432	137.669	87.7573	111.851	-0.240376	0.502381	0.918625
ath-miR171c-3p	144.22	196.671	140.09	148.888	-0.232248	0.503488	0.918625
ath-miR850	173.939	376.484	217.381	246.665	-0.237729	0.50645	0.919471
ath-miR864-5p	20.9775	49.1676	22.5432	31.8516	-0.325901	0.507331	0.919561
ath-miR393b-5p	0	1.40479	0	0	-2.11823	0.50749	NA
ath-miR4228-3p	31.4663	26.691	26.5687	19.9999	-0.331636	0.508183	0.919561
ath-miR169b-5p	1.74813	5.61916	1.61023	2.22221	-0.863788	0.509769	NA
ath-miR156g	6.11844	11.2383	3.22045	7.40736	-0.674065	0.509833	NA
ath-miR848	347.877	779.658	579.682	762.217	0.25479	0.513189	0.920517
ath-miR833b	20.1035	28.0958	9.66136	26.6665	-0.385751	0.520111	0.922566
ath-miR862-5p	9.6147	11.2383	5.63579	8.88883	-0.507558	0.522056	NA
ath-miR5645c	4.37032	12.6431	5.63579	5.18515	-0.601043	0.530006	NA
ath-miR835-5p	26.2219	56.1916	37.0352	62.2218	0.300056	0.533376	0.926163
ath-miR8176	16.6072	12.6431	13.6869	8.14809	-0.440516	0.53524	NA
ath-miR166a-5p	1.74813	5.61916	0.805113	2.96294	-0.895352	0.539735	NA
ath-miR169c	88.2804	98.3353	104.665	109.629	0.203706	0.5399	0.927057
ath-miR5012	296.308	476.224	293.061	377.775	-0.198764	0.54161	0.927057
ath-miR780.1	8810.56	12435.2	11071.1	12915.5	0.175215	0.542931	0.927057
ath-miR168b-5p	37.5847	61.8107	38.6454	42.9627	-0.264406	0.554871	0.931274
ath-miR837-3p	0	5.61916	0.805113	1.48147	-1.21452	0.555031	NA
ath-miR2112-5p	26.2219	50.5724	27.3739	32.5924	-0.335585	0.555975	0.931274
ath-miR161.2	0.874064	4.21437	0	2.22221	-1.1068	0.557131	NA
ath-miR408-5p	157.331	241.624	206.109	258.517	0.22566	0.562341	0.933609
ath-miR868-5p	29.7182	50.5724	16.1023	46.6664	-0.335419	0.563895	0.933706
ath-miR826a	2.62219	11.2383	6.44091	12.5925	0.539477	0.568583	NA
ath-miR781b	0.874064	2.80958	0	1.48147	-1.23381	0.570276	NA
ath-miR158a-5p	6507.4	11725.8	6721.89	9179.2	-0.197221	0.573675	0.935988
ath-miR401	3.49625	4.21437	1.61023	2.96294	-0.735514	0.579499	NA
ath-miR840-3p	245.612	338.554	267.298	393.331	0.181936	0.580864	0.93854
ath-miR5645a	1.74813	0	0	0	-2.65863	0.588945	NA
ath-miR1887	20.1035	26.691	29.7892	26.6665	0.285248	0.601179	0.944312
ath-miR4239	26.2219	37.9293	34.6199	42.2219	0.276838	0.601255	0.944312
ath-miR170-5p	8.74064	2.80958	3.22045	5.18515	-0.518753	0.603692	NA
ath-miR402	12.2369	29.5006	14.492	17.7777	-0.331251	0.608525	0.947345
ath-miR164c-3p	48.9476	84.2874	68.4346	85.1846	0.222034	0.61506	0.950187
ath-miR162b-5p	69.9251	74.4538	82.1216	81.4809	0.182697	0.622804	0.953525
ath-miR3932b-5p	1.74813	1.40479	1.61023	3.70368	0.741127	0.625251	NA
ath-miR2112-3p	33.2144	50.5724	19.3227	34.8146	-0.627166	0.630327	0.955916
ath-miR8167f	4.37032	2.80958	3.22045	1.48147	-0.643754	0.639608	NA
ath-miR405d	0	0	1.61023	0	1.97458	0.639865	NA
ath-miR169b-3p	42.8291	77.2634	49.917	53.333	-0.19674	0.643974	0.959212
ath-miR398b-5p	0.874064	0	0	0	-1.87753	0.644255	NA
ath-miR391-5p	1089.96	1864.16	1373.52	1296.29	-0.144588	0.64674	0.959383
ath-miR5025	1.74813	11.2383	2.41534	5.92589	-0.571959	0.648631	NA
ath-miR164b-5p	51.5697	84.2874	78.096	38.5183	-0.210037	0.652177	0.959383
ath-miR5635d	57.6882	102.55	66.0193	74.0736	-0.175079	0.653463	0.959383
ath-miR169h	0	1.40479	0	0	-2.21927	0.654624	NA
ath-miR395d	0	1.40479	0	0	-2.21927	0.654624	NA
ath-miR5643b	0	1.40479	0	0	-2.21927	0.654624	NA
ath-miR5998a	0	1.40479	0	0	-2.21927	0.654624	NA
ath-miR5631	4.37032	7.02395	2.41534	5.92589	-0.399945	0.664871	NA
ath-miR156b-5p	1.74813	4.21437	0.805113	7.40736	0.53805	0.67435	NA
ath-miR5027	27.096	44.9533	33.0096	47.4071	0.186372	0.681043	0.961139
ath-miR8173	177.435	344.173	215.77	253.332	-0.145024	0.682221	0.961139
ath-miR8166	12.2369	25.2862	11.2716	19.2591	-0.255169	0.683139	0.961158
ath-miR156i	0	0	1.61023	0	1.97652	0.685966	NA
ath-miR164c-5p	509.579	1026.9	1243.9	597.033	0.261528	0.691545	0.963251
ath-miR172b-3p	0.874064	0	0	0	-1.87322	0.69331	NA
ath-miR4240	71.6732	77.2634	40.2557	91.1105	-0.176405	0.698276	0.964737
ath-miR5655	0.874064	0	0	0	-1.8726	0.701229	NA
ath-miR841a-5p	10.4888	29.5006	14.492	18.5184	-0.215765	0.706716	0.965001
ath-miR419	0.874064	0	0	0	-1.87216	0.706996	NA
ath-miR3932a	0.874064	0	0	0	-1.87216	0.706996	NA
ath-miR157a-3p	0.874064	0	0	0	-1.87216	0.706996	NA
ath-miR398a-5p	18.3553	32.3102	19.3227	23.7035	-0.209508	0.721642	0.968066
ath-miR4245	15.7331	30.9054	24.1534	28.148	0.199727	0.724766	0.968854
ath-miR825	6.99251	12.6431	5.63579	10.3703	-0.241347	0.733649	0.969191
ath-miR782	0.874064	2.80958	0.805113	1.48147	-0.610319	0.743402	NA
ath-miR829-5p	1628.38	2513.17	1845.32	2591.83	0.10039	0.746772	0.970565
ath-miR399d	11.3628	15.4527	8.85625	13.3332	-0.256298	0.747864	NA
ath-miR5637	34.0885	141.884	66.0193	82.9624	-0.229144	0.750096	0.970637
ath-miR5020a	14.8591	11.2383	15.2972	14.8147	0.188721	0.775657	NA
ath-miR5640	27.97	43.5485	33.0096	31.1109	-0.137794	0.777259	0.972735
ath-miR5629	12.2369	16.8575	13.6869	18.5184	0.170374	0.783234	0.973791
ath-miR3932b-3p	0.874064	5.61916	2.41534	5.18515	0.342403	0.789805	NA
ath-miR158a-3p	61305.1	81210.9	61521.1	71975.8	-0.0943029	0.793392	0.973924
ath-miR166g	3.49625	1.40479	1.61023	2.22221	-0.391238	0.83129	NA
ath-miR862-3p	27.096	42.1437	32.2045	40.7405	0.0986747	0.833232	0.980051
ath-miR166b-5p	0	1.40479	0.805113	0	-0.635026	0.833346	NA
ath-miR836	0.874064	0	0.805113	0.740736	0.54696	0.836222	NA
ath-miR5016	20.9775	36.5245	24.9585	36.2961	0.114214	0.845717	0.982835
ath-miR5646	3.49625	2.80958	2.41534	2.96294	-0.242132	0.854972	NA
ath-miR160c-3p	217.642	314.673	231.068	278.517	-0.0571062	0.855716	0.984187
ath-miR5635c	0	7.02395	2.41534	2.96294	-0.28323	0.856107	NA
ath-miR844-5p	21.8516	63.2155	33.8148	54.8144	0.0939584	0.858133	0.984187
ath-miR834	1.74813	1.40479	2.41534	1.48147	0.281368	0.859242	NA
ath-miR5645f	16.6072	44.9533	24.9585	39.259	0.100023	0.859826	0.984187
ath-miR777	572.512	887.827	710.11	806.661	0.0570013	0.860803	0.984187
ath-miR396b-3p	461.506	515.558	427.515	517.034	-0.0474559	0.866411	0.984187
ath-miR173-3p	2661.52	4316.92	2940.27	3786.64	-0.05238	0.868246	0.984187
ath-miR5661	6.11844	11.2383	6.44091	11.8518	0.123063	0.875785	NA
ath-miR856	1406.37	1598.65	1311.53	1796.28	0.0489691	0.876013	0.984187
ath-miR5641	0.874064	0	0.805113	0	-0.434824	0.876669	NA
ath-miR406	13.111	12.6431	9.66136	17.7777	0.0944651	0.881446	0.984187
ath-miR5017-3p	277.952	318.887	259.246	317.776	-0.0465189	0.881967	0.984187
ath-miR828	4.37032	4.21437	3.22045	4.44441	-0.162683	0.884796	NA
ath-miR8168	6.11844	8.42874	8.05113	7.40736	0.112962	0.885476	NA
ath-miR169d	0.874064	0	0	1.48147	0.512614	0.886777	NA
ath-miR5635a	38.4588	54.7868	48.3068	48.1478	0.0633229	0.88735	0.985214
ath-miR5635b	87.4064	123.621	99.0289	103.703	-0.0471524	0.892194	0.987115
ath-miR395e	0.874064	0	0	1.48147	0.513493	0.89363	NA
ath-miR5638a	0	0	0	0	-0.520966	0.893684	NA
ath-miR5662	37.5847	54.7868	35.425	59.2589	0.0536351	0.905369	0.98869
ath-miR390b-5p	9.6147	26.691	17.7125	15.5555	-0.0701201	0.907371	0.98869
ath-miR2111a-5p	0	0	0	0	-0.520979	0.908053	NA
ath-miR169l	0	0	0	0	-0.520981	0.908837	NA
ath-miR5014b	23.5997	61.8107	28.9841	51.1108	-0.0564372	0.909989	0.98992
ath-miR8167c	0	0	0	0	-0.52098	0.909995	NA
ath-miR169i	0	0	0	0	-0.520982	0.916971	NA
ath-miR855	0	0	0	0	-0.520982	0.916971	NA
ath-miR166d	0	0	0	0	-0.520971	0.916973	NA
ath-miR447b	0	0	0	0	-0.520971	0.916973	NA
ath-miR5648-3p	0	0	0	0	-0.520971	0.916973	NA
ath-miR169e	0	0	0	0	-0.520966	0.916973	NA
ath-miR5634	0	0	0	0	-0.520965	0.916974	NA
ath-miR5649a	0	0	0	0	-0.520965	0.916974	NA
ath-miR156e	0	0	0	0	-0.520963	0.916974	NA
ath-miR161.1	0	0	0	0	-0.520963	0.916974	NA
ath-miR164b-3p	258.723	313.268	294.671	265.183	-0.028354	0.926531	0.991754
ath-miR781a	1.74813	4.21437	2.41534	3.70368	0.11153	0.928503	NA
ath-miR399e	6.11844	7.02395	8.85625	5.18515	0.0987194	0.930596	NA
ath-miR2934-3p	5.24438	5.61916	6.44091	3.70368	-0.0992066	0.930638	NA
ath-miR407	133.732	302.03	188.397	254.072	0.0325618	0.930671	0.991754
ath-miR166e-5p	209.775	575.964	338.148	425.923	-0.0348552	0.934085	0.992157
ath-miR5660	0	2.80958	0.805113	1.48147	-0.15021	0.942942	NA
ath-miR780.2	2644.92	3851.93	2714.84	3866.64	0.0191595	0.952674	0.993867
ath-miR5014a-3p	14.8591	35.1197	23.3483	24.4443	-0.0234609	0.966651	0.99661
ath-miR3440b-3p	27.97	42.1437	31.3994	37.0368	-0.0165676	0.973942	0.99661
ath-miR5633	0.874064	1.40479	1.61023	0.740736	0.0670062	0.977456	NA
ath-miR841a-3p	1.74813	7.02395	3.22045	5.18515	0.0305733	0.978297	NA
ath-miR779.1	59.4363	96.9305	59.5784	96.2956	0.00994254	0.981655	0.996869
ath-miR5022	8.74064	11.2383	13.6869	5.92589	-0.0191969	0.98208	NA
ath-miR5638b	4.37032	5.61916	4.02557	5.92589	0.0196529	0.983463	NA
