# Supplementary material for: The spliceosome-associated protein CWC15 promotes miRNA biogenesis in Arabidopsis
Source: Nat Commun. 2024 Mar 16;15:2399. doi: 10.1038/s41467-024-46676-z (PMC10944506; doi:10.1038/s41467-024-46676-z)
Supplement: Supplementary file 6 — Source Data [file 41467_2024_46676_MOESM6_ESM.zip]

Archive with 15 entries (15 files):
- Fig1.xlsx
- Fig2.xlsx
- Fig3.xlsx
- Fig4.xlsx
- Fig5.xlsx
- Fig6.xlsx
- Fig7.xlsx
- SupFig1.xlsx
- SupFig2.xlsx
- SupFig3.xlsx
- SupFig4.xlsx
- SupFig5.xlsx
- SupFig6.xlsx
- SupFig7.xlsx
- SupFig8.xlsx
