# Supplementary material for: The spliceosome-associated protein CWC15 promotes miRNA biogenesis in Arabidopsis
Source: Nat Commun. 2024 Mar 16;15:2399. doi: 10.1038/s41467-024-46676-z (PMC10944506; doi:10.1038/s41467-024-46676-z)
Supplement: Supplementary file 6 — Source Data [file 41467_2024_46676_MOESM6_ESM.zip › Fig1.xlsx]

## Sheet: Fig. 1
Fig. 1b
Fig. 1c
Fig. 1d
								P value	P value	P value	P value	P value	P value
	miR156a	miR167a	miR173	miR159a	miR167c	miR166a		miR156a	miR167a	miR173	miR159a	miR167c	miR166a
Col-0 Replicate 1	1.03703	1.03079	1	1.03006	1.04391	1.11303		5.52677e-06	0.000107364	3.13908e-05	6.66758e-06	6.62854e-06	0.00115646
Col-0 Replicate 2	0.964293	0.970134	1	0.970814	0.95794	0.898452
Col-0 Replicate 3	1.00066	1.00046	1	1.00044	1.00092	1.00574
amiRCWC15 Replicate 1	0.273848	0.624495	0.478202	0.40769	0.226272	0.501057
amiRCWC15 Replicate 2	0.288104	0.553518	0.383552	0.372821	0.206184	0.432725
amiRCWC15 Replicate 3	0.259592	0.589007	0.430877	0.390255	0.216228	0.466891
GFPCWC15/amiRCWC15-1 Replicate 1	1.16837	0.921216	0.949927	0.942565	0.862861	0.899519
GFPCWC15/amiRCWC15-1 Replicate 2	1.23197	1.01516	0.997377	1.02072	0.895255	0.979543
GFPCWC15/amiRCWC15-1 Replicate 3	1.10478	0.827273	0.902478	0.864408	0.830467	0.819494
GFPCWC15/amiRCWC15-2 Replicate 1	0.984687	0.85579	1.26616	0.852159	0.846356	1.07842
GFPCWC15/amiRCWC15-2 Replicate 2	1.12438	0.918226	1.33256	0.880896	0.846938	1.10312
GFPCWC15/amiRCWC15-2 Replicate 3	0.844991	0.793355	1.19975	0.823422	0.845774	1.05371
Fig.1e
Fig. 1f
	CMT3	PHV	SPL3	SPL9	CKB3	APS3	ARF8
Col-0 Replicate 1	1.17066	1.18965	1.16544	1.21008	1.14862	1.06319	1.10107
Col-0 Replicate 2	0.854219	0.840583	0.858045	0.826395	0.870606	0.940565	0.908204
Col-0 Replicate 3	1.01244	1.01512	1.01174	1.01824	1.00962	1.00188	1.00464
GFP-CWC15/amiRCWC15 Replicate 1	1.02547	1.03975	0.989006	1.08885	1.05434	1.12664	1.17974
GFP-CWC15/amiRCWC15 Replicate 2	1.1982	1.20892	1.0944	1.31554	1.17608	1.2039	1.32332
GFP-CWC15/amiRCWC15 Replicate 3	0.852745	0.870583	0.883607	0.862151	0.932605	1.04937	1.03616		P value	P value	P value	P value	P value	P value
amiRCWC15-1 Replicate 1	1.93118	2.91624	2.87206	1.95633	2.992	2.3786	2.50073		CMT3	PHV	SPL3	SPL9	CKB3	APS3	ARF8
amiRCWC15-1 Replicate2	1.41615	2.17634	2.16854	1.33475	2.56716	1.85697	2.09066		0.0192799	0.00291743	0.00243426	0.0409437	0.000269666	0.00200129	0.000591366
amiRCWC15-1 Replicate 3	1.67366	2.54629	2.5203	1.64554	2.77958	2.26778	2.2957
amiRCWC15-2 Replicate 1	2.03937	1.77359	2.14582	1.72063	1.24299	2.34137	2.50037		0.016346	0.0423385	0.00272851	0.0737772	0.0531736	0.000183224	0.0011073
amiRCWC15-2 Replicate 2	1.4746	1.28135	1.75945	1.20694	1.19539	2.05555	2.019
amiRCWC15-2 Replicate 3	1.75699	1.52747	1.95263	1.46378	1.36919	2.19846	2.25969
