# Supplementary material for: The spliceosome-associated protein CWC15 promotes miRNA biogenesis in Arabidopsis
Source: Nat Commun. 2024 Mar 16;15:2399. doi: 10.1038/s41467-024-46676-z (PMC10944506; doi:10.1038/s41467-024-46676-z)
Supplement: Supplementary file 6 — Source Data [file 41467_2024_46676_MOESM6_ESM.zip › Fig2.xlsx]

## Sheet: Fig. 2
Fig. 2a
											P Value	P Value	P Value	P Value	P Value	P Value	P Value	P Value
	MIR156a	MIR167a	MIR159a	MIR167c	MIR166a	MIR172b	MIR171c	MIR164a			MIR156a	MIR167a	MIR159a	MIR167c	MIR166a	MIR172b	MIR171c	MIR164a
Col-0 replicate-1	1.00521	1.00314	1.00486	1.01287	1.00178	1.0034	1.01895	1.01787		T Test	0.00161241	0.000145833	0.00109744	0.00294697	0.000174893	0.000113365	0.0078469	0.00206468
Col-0 replicate-2	1.10739	1.08241	1.10362	1.17383	1.06148	1.086	1.21457	1.20774
Col-0 replicate-3	0.903023	0.92386	0.906106	0.851913	0.942078	0.920812	0.823336	0.827996
amiRCWC15-1 replicate-1	0.517492	0.337342	0.355475	0.402538	0.314502	0.19141	0.369972	0.231451
amiRCWC15-1 replicate-2	0.56142	0.356855	0.445815	0.431218	0.396094	0.189817	0.48669	0.256418
amiRCWC15-1 replicate-3	0.473563	0.317828	0.265135	0.373858	0.27291	0.103003	0.253254	0.206484
amiRCWC15-2 replicate-1	0.376161	0.329352	0.289385	0.560529	0.286274	0.194885	0.251635	0.215626		T Test	0.000478891	0.000220444	0.000328132	0.0887479	0.000110086	0.000107017	0.0029815	0.00198982
amiRCWC15-2 replicate-2	0.398266	0.375618	0.332861	0.884459	0.32804	0.118	0.31682	0.252657
amiRCWC15-2 replicate-3	0.354056	0.283087	0.245909	0.707583	0.214509	0.0917712	0.186449	0.178594
Fig. 2b
Fig. 2c
	GUS	GUS	GUS			P value
Col-0	1.07925	0.926569	1.00291		T Test	0.000134867
amiRCWC15	0.343311	0.276651	0.309981
Fig. 2d
	MIR159a	MIR173	MIR168	MIR172b	MIR171a	POL II C1	MIR156a	MIR167a
Col-0 w/o Ab.replicate-1	0.0309111	0.0515944	0.0234076	0.00570107	0.00157791	0.0215717	0.00902337	0.00495352
Col-0 w/o Ab.replicate-2	0.03021	0.0516	0.03584	0.005416	0.001314	0.03371	0.007091	0.007682
Col-0 w/o Ab.replicate-3	0.0285	0.0482	0.02384	0.005913	0.001786	0.0211	0.008615	0.003762
amiRCWC15 w/o Ab.replicate-1	0.0443357	0.0337076	0.0255065	0.00149221	0.0015913	0.0315545	0.0108838	0.00551431
amiRCWC15 w/o Ab.replicate-2	0.0658	0.0526	0.0277	0.001092	0.001289	0.03158	0.01479	0.005809
amiRCWC15 w/o Ab.replicate-3	0.0429	0.0378	0.02406	0.001766	0.001819	0.03465	0.00923	0.005436			P Value	P Value	P Value	P Value	P Value	P Value	P Value	P Value
Col-0 replicate-1	0.302131	0.294048	0.134987	0.341046	0.175642	0.0271308	0.440987	0.241315			MIR159a	MIR173	MIR168	MIR172b	MIR171a	POL II C1	MIR156a	MIR167a
Col-0 replicate-2	0.285	0.4992	0.2323	0.331569	0.2766	0.02311	0.3801	0.236582		T Test	0.0110918	0.0431617	0.0241553	0.000268827	0.0233048	0.788731	0.000282787	0.000271148
Col-0 replicate-3	0.3797	0.4211	0.1546	0.351399	0.1542	0.0303	0.4164	0.25433
amiRCWC15-1 replicate-1	0.148406	0.23669	0.0788535	0.214318	0.0478868	0.0303351	0.150119	0.167869
amiRCWC15-1 replicate-2	0.2038	0.212	0.0358	0.226213	0.0742	0.02713	0.18002	0.174921
amiRCWC15-1 replicate-3	0.1675	0.23669	0.0648	0.195141	0.07035	0.01987	0.13942	0.163659
Fig. 2e
Fig. 2f
													P value	P value	P value	P value	P value	P value	P value	P value	P value	P value
	MIR168a	MIR172b	MIR319b	MIR171a	MIR164a	MIR156a	MIR159a	MIR167a	MIR173	POL II C1		T Test	MIR168a	MIR172b	MIR319b	MIR171a	MIR164a	MIR156a	MIR159a	MIR167a	MIR173	POL II C1
Col-0 replicate-1	0.10695	0.132802	0.0501775	0.13563	0.0938033	0.0746267	0.196723	0.108747	0.00940698	0.0520159			0.00319775	0.000132869	0.000239723	0.000320693	0.0193319	0.00715416	0.000670561	0.000434804	0.0017125	0.796857
Col-0 replicate-1	0.10695	0.232802	0.1408	0.1408	0.1888	0.0737	0.17276	0.179436	0.00466	0.052
Col-0 replicate-1	0.0170451	0.180674	0.0502	0.1356	0.0998	0.0746	0.15643	0.114033	0.00999	0.0381
2HA-CWC15 replicate-1	0.531627	0.619658	0.487504	0.481155	0.256694	0.315979	0.286914	0.390742	0.0999413	0.0487296
2HA-CWC15 replicate-2	0.531627	0.5981	0.4875	0.4636	0.2311	0.2122	0.29376	0.373169	0.067543	0.0487
2HA-CWC15 replicate-3	0.768165	0.6197	0.4568	0.3938	0.2567	0.3598	0.28691	0.390742	0.09928	0.0402
