# Supplementary material for: The spliceosome-associated protein CWC15 promotes miRNA biogenesis in Arabidopsis
Source: Nat Commun. 2024 Mar 16;15:2399. doi: 10.1038/s41467-024-46676-z (PMC10944506; doi:10.1038/s41467-024-46676-z)
Supplement: Supplementary file 6 — Source Data [file 41467_2024_46676_MOESM6_ESM.zip › Fig4.xlsx]

## Sheet: Fig. 4
Fig. 4c
Fig. 4d
Fig. 4e
										Average	STDEV.S			P value
			Col-0	13314	12300	14023	1	1	1	1	0		T Test	2.66793e-05
			amiRCWC15	2207.69	2100	3900	0.165817	0.170732	0.278115	0.204888	0.0634637
Fig. 4f
										Average	STDEV.S			P value
			Col-0	28907	27638.9	29023	1	1	1	1	0		T Test	4.18939e-05
			amiRCWC15	15034	15938.6	14356	0.520082	0.576674	0.494642	0.530466	0.0419902
Fig. 4g
Fig. 4h
		MIR172b	MIR167a	MIR156b	MIR156a	MIR159a	MIR173	UBQ5
	Col-0 w/o Ab.replicate-1	0.0909862	0.0488876	0.14128	0.0488876	0.00775048	0.00484222	0.0585355
	Col-0 w/o Ab.replicate-2	0.0981788	0.0190514	0.331129	0.0190514	0.00741478	0.00401237	0.0879068
	Col-0 w/o Ab.replicate-3	0.0690607	0.0402706	0.196445	0.10098	0.00708235	0.00231705	0.0700099
	amiRCWC15 w/o Ab.replicate-1	0.0458433	0.00723284	0.104782	0.128295	0.00693304	0.000575123	0.0356278
	amiRCWC15 w/o Ab.replicate-2	0.0362861	0.00675982	0.0802544	0.00675982	0.00769284	4.78119e-05	0.00127743			P value	P value	P value	P value	P value	P value	P value
	amiRCWC15 w/o Ab.replicate-3	0.028223	0.00749175	0.0600454	0.00749175	0.00702092	6.74713e-05	0.047354			MIR172b	MIR167a	MIR156b	MIR156a	MIR159a	MIR173	UBQ5
	Col-0 replicate-1	0.242407	0.563685	1.23526	0.563685	0.259438	0.0490504	0.0328998		T Test	0.00286703	0.000156666	0.0208455	0.0270993	0.000751101	0.0301271	0.898117
	Col-0 replicate-2	0.261569	0.456582	1.71759	0.769615	0.307546	0.110339	0.0473014
	Col-0 replicate-3	0.181399	0.46433	1.71759	0.46433	0.293758	0.140435	0.0148897
	amiRCWC15replicate-1	0.073418	0.0158003	0.832811	0.0195522	0.140977	9.55163e-05	0.0352385
	amiRCWC15replicate-2	0.0662125	0.0174921	0.861935	0.0216457	0.156427	0.0198539	0.0193776
	amiRCWC15replicate-3	0.0451406	0.0163659	1.04505	0.33781	0.142764	0.0082715	0.0360432
