# Supplementary material for: The spliceosome-associated protein CWC15 promotes miRNA biogenesis in Arabidopsis
Source: Nat Commun. 2024 Mar 16;15:2399. doi: 10.1038/s41467-024-46676-z (PMC10944506; doi:10.1038/s41467-024-46676-z)
Supplement: Supplementary file 6 — Source Data [file 41467_2024_46676_MOESM6_ESM.zip › Fig5.xlsx]

## Sheet: Fig. 5
Fig. 5a
Fig. 5b
Fig. 5c
Fig. 5d
Fig. 5e
Fig. 5f
Fig. 5g
Fig. 5h
	Col-0	amiRCWC15	Col-0	amiRCWC15	Col-0	amiRCWC15	Col-0	amiRCWC15
	C	c	N	N	C	c	N	N
	440.799	285.678	4355.52	4703.43	1	0.648091	1	1.07988
	5575.11	4262.36	2136.18	5167.01	1	0.764533	1	2.41881
	0	0	6234.81	8011.81			1	1.28501
	5698.5	4248.67	3223.91	4390.86	1	0.745577	1	1.36197
		H3
	Col-0	18153.9
	amiRCWC15	12368.1	0.681288				Average	SD
				Col-0	1	1	1	0
			N/C	aEMB2769	0.45	0.333333	0.391667	0.0824958
			Col-0	1	1		Student T
		N/C	aEMB2769	0.45	0.333333		P value	0.00907006
