# Supplementary material for: The spliceosome-associated protein CWC15 promotes miRNA biogenesis in Arabidopsis
Source: Nat Commun. 2024 Mar 16;15:2399. doi: 10.1038/s41467-024-46676-z (PMC10944506; doi:10.1038/s41467-024-46676-z)
Supplement: Supplementary file 6 — Source Data [file 41467_2024_46676_MOESM6_ESM.zip › Fig7.xlsx]

## Sheet: Fig. 7
Fig. 7a
Fig. 7b
Fig. 7c
Fig. 7d
Fig. 7e
					Average	STDEV.S			P value
	Col-0	0.34	0.35	0.29	0.326667	0.0321455		T Test	0.00278687
	amiRCWC15	0.19	0.15	0.19	0.176667	0.023094
