# Supplementary material for: The spliceosome-associated protein CWC15 promotes miRNA biogenesis in Arabidopsis
Source: Nat Commun. 2024 Mar 16;15:2399. doi: 10.1038/s41467-024-46676-z (PMC10944506; doi:10.1038/s41467-024-46676-z)
Supplement: Supplementary file 6 — Source Data [file 41467_2024_46676_MOESM6_ESM.zip › SupFig4.xlsx]

## Sheet: Supplementary Fig. S4
Fig. S 4a
	MIR167a	MIR173	MIR159a	MIR167c	MIR166a
Col-0 replicate-1	1.00226	1.01245	1.00122	1.00389	1.00713			MIR167a	MIR173	MIR159a	MIR167c	MIR166a
Col-0 replicate-2	1.06951	1.17071	1.0506	1.09217	1.12677		T Test	0.00153058	0.00362702	0.000574884	0.000385618	0.00399359
Col-0 replicate-3	0.93501	0.854183	0.951838	0.915606	0.887496
amiRCWC15 replicate-1	0.615764	0.449265	0.391899	0.400729	0.519157
amiRCWC15 replicate-2	0.670863	0.46979	0.410387	0.435303	0.595567
amiRCWC15 replicate-3	0.560665	0.428741	0.543411	0.366156	0.442747
GFPCWC15/amiRCWC15-1 replicate-1	1.03182	1.0393	1.0527	0.86863	1.02001
GFPCWC15/amiRCWC15-1 replicate-2	1.07505	1.18547	1.10386	0.96272	1.12207
GFPCWC15/amiRCWC15-1 replicate-3	0.988598	0.893127	1.00154	0.774539	0.917952
GFPCWC15/amiRCWC15-2 replicate-1	0.932333	1.03063	1.02733	1.11286	1.12121
GFPCWC15/amiRCWC15-2 replicate-2	0.985762	1.20554	1.11407	1.14644	1.23517
GFPCWC15/amiRCWC15-2 replicate-3	0.878903	0.855722	0.940598	1.07927	1.00726
Fig. S 4b
