# Supplementary material for: The spliceosome-associated protein CWC15 promotes miRNA biogenesis in Arabidopsis
Source: Nat Commun. 2024 Mar 16;15:2399. doi: 10.1038/s41467-024-46676-z (PMC10944506; doi:10.1038/s41467-024-46676-z)
Supplement: Supplementary file 6 — Source Data [file 41467_2024_46676_MOESM6_ESM.zip › SupFig6.xlsx]

## Sheet: Supplementary Fig. S6
	DCL1	HYL1	SE	DDL	CBP20	CBP80	HEN1
Col-0 replicate-1	1.14101	1.07765	1.00871	1.06312	1.10442	1.09214	1.17838
Col-0 replicate-2	0.876418	0.927949	1.10966	0.940625	0.905456	0.915633	0.848622
Col-0 replicate-3	1.00871	1.0028	0.901176	1.00187	1.00494	1.00389	1.0135
amiRCWC15-1 replicate-1	1.64951	1.64539	2.5052	1.43742	1.95817	1.53549	1.38466
amiRCWC15-1 replicate-2	1.24411	1.31707	2.85507	1.20649	1.52506	1.48333	1.00188
amiRCWC15-1 replicate-3	1.44681	1.48123	2.15534	1.32195	1.74161	1.50941	1.19327
amiRCWC15-2 replicate-1	1.36705	1.39429	2.1316	1.3278	1.3392	1.71357	1.07717
amiRCWC15-2 replicate-2	1.12434	1.09752	2.48205	1.21035	1.11797	1.45285	0.816837
amiRCWC15-2 replicate-3	1.24569	1.24591	1.78115	1.26907	1.22859	1.58321	0.947006
	SE		P value	SE
Col-0 replicate-1	1.00871		0.00206714
Col-0 replicate-2	1.10966
Col-0 replicate-3	0.901176
amiRCWC15-1 replicate-1	2.5052
amiRCWC15-1 replicate-2	2.85507
amiRCWC15-1 replicate-3	2.15534
amiRCWC15-2 replicate-1	2.1316		0.00596623
amiRCWC15-2 replicate-2	2.48205
amiRCWC15-2 replicate-3	1.78115
