# Supplementary material for: The spliceosome-associated protein CWC15 promotes miRNA biogenesis in Arabidopsis
Source: Nat Commun. 2024 Mar 16;15:2399. doi: 10.1038/s41467-024-46676-z (PMC10944506; doi:10.1038/s41467-024-46676-z)
Supplement: Supplementary file 6 — Source Data [file 41467_2024_46676_MOESM6_ESM.zip › SupFig7.xlsx]

## Sheet: Supplementary Fig. S7
Supplementary Fig. S6a
Supplementary Fig. S6b
Supplementary Fig. S6c
Supplementary Fig. S6d
